# Supplementary material for: Rare Pathogenic Variants Predispose to Hepatocellular Carcinoma in Nonalcoholic Fatty Liver Disease
Source: Sci Rep. 2019 Mar 6;9:3682. doi: 10.1038/s41598-019-39998-2 (PMC6403344; doi:10.1038/s41598-019-39998-2)
Supplement: Supplementary file 2 — Dataset 1 [file 41598_2019_39998_MOESM2_ESM.xls]

## Sheet: Candidate genes
Gene	Class	Gene ID
ABCB4	Other genetic liver diseases	ENSG00000005471
ABHD5	Lipid metabolism	ENSG00000011198
ACVR2A	Mutated in liver cancer	ENSG00000121989
ALB	Mutated in liver cancer	ENSG00000163631
ALDOB	Other genetic liver diseases	ENSG00000136872
ALK	Cancer susceptibility	ENSG00000171094
ALMS1	Other genetic liver diseases	ENSG00000116127
APC	Cancer susceptibility	ENSG00000134982
APOB	Lipid metabolism	ENSG00000084674
ARID1A	Cancer susceptibility	ENSG00000117713
ARID2	Mutated in liver cancer	ENSG00000189079
ASL	Other genetic liver diseases	ENSG00000126522
ASL	Lipid metabolism	ENSG00000066279
ASPM	Mutated in liver cancer	ENSG00000118217
ATF6	Liver fibrosis and HCC risk	ENSG00000149311
ATM	Mutated in liver cancer	ENSG00000118322
ATP10B	Mutated in liver cancer	ENSG00000123191
ATP7B	Other genetic liver diseases	ENSG00000103126
AXIN1	Mutated in liver cancer	ENSG00000163930
BAP1	Cancer susceptibility	ENSG00000138376
BARD1	Cancer susceptibility	ENSG00000197299
BLM	Cancer susceptibility	ENSG00000153162
BMP6	Iron metabolism	ENSG00000107779
BMPR1A	Cancer susceptibility	ENSG00000012048
BRCA1	Cancer susceptibility	ENSG00000139618
BRCA2	Cancer susceptibility	ENSG00000136492
BRIP1	Cancer susceptibility	ENSG00000110092
CDC73	Cancer susceptibility	ENSG00000134371
CDH1	Cancer susceptibility	ENSG00000039068
CDK12	Cancer susceptibility	ENSG00000167258
CDK4	Cancer susceptibility	ENSG00000135446
CDK4	Cancer susceptibility	ENSG00000124762
CDKN1A	Mutated in liver cancer	ENSG00000273707
CDKN1C	Cancer susceptibility	ENSG00000129757
CDKN2A	Cancer susceptibility	ENSG00000147889
CDKNNA	Mutated in liver cancer	ENSG00000245848
CEBPA	Cancer susceptibility	ENSG00000001626
CFTR	Other genetic liver diseases	ENSG00000183765
CHEK2	Cancer susceptibility	ENSG00000047457
CP	Iron metabolism	ENSG00000168036
CTNNB1	Mutated in liver cancer	ENSG00000134574
DDB2	Cancer susceptibility	ENSG00000100150
DEPDC5	Liver fibrosis and HCC risk	ENSG00000114956
DGUOK2	Other genetic liver diseases	ENSG00000100697
DICER1	Cancer susceptibility	ENSG00000130826
DKC	Telomeres/DKC	ENSG00000198947
DMD	Mutated in liver cancer	ENSG00000110911
DMT1	Iron metabolism	ENSG00000134516
DOCK2	Mutated in liver cancer	ENSG00000138798
EGF	Liver fibrosis and HCC risk	ENSG00000119888
EPCAM	Cancer susceptibility	ENSG00000012061
ERCC1	Cancer susceptibility	ENSG00000104884
ERCC2	Cancer susceptibility	ENSG00000163161
ERCC3	Cancer susceptibility	ENSG00000175595
ERCC4	Cancer susceptibility	ENSG00000134899
ERCC5	Cancer susceptibility	ENSG00000103876
FAH	Other genetic liver diseases	ENSG00000187741
FANCA	Cancer susceptibility	ENSG00000158169
FANCC	Cancer susceptibility	ENSG00000144554
FANCD2	Cancer susceptibility	ENSG00000112039
FANCE	Cancer susceptibility	ENSG00000183161
FANCF	Cancer susceptibility	ENSG00000221829
FANCG	Cancer susceptibility	ENSG00000140525
FANCI	Cancer susceptibility	ENSG00000115392
FANCL	Cancer susceptibility	ENSG00000187790
FANCM	Cancer susceptibility	ENSG00000196159
FAT4	Mutated in liver cancer	ENSG00000066926
FGF-CCND1	Mutated in liver cancer	ENSG00000091483
FH	Cancer susceptibility	ENSG00000150907
FOXO1	Cancer susceptibility	ENSG00000138449
FPN1	Iron metabolism	ENSG00000087086
FTL	Iron metabolism	ENSG00000131482
G6PC	Other genetic liver diseases	ENSG00000160211
GAR1	Telomeres/DKC	ENSG00000109534
GATA2	Cancer susceptibility	ENSG00000179348
GBE1	Other genetic liver diseases	ENSG00000114480
GCKR	Lipid metabolism	ENSG00000084734
GNPAT	Iron metabolism	ENSG00000116906
HAMP	Iron metabolism	ENSG00000105697
HFE	Iron metabolism	ENSG00000010704
HFE2	Iron metabolism	ENSG00000168509
HNF1A	Mutated in liver cancer	ENSG00000135100
IL28B	Liver fibrosis and HCC risk	ENSG00000197110
IRF2	Mutated in liver cancer	ENSG00000168310
JAK3	Mutated in liver cancer	ENSG00000105639
KEAP1	Mutated in liver cancer	ENSG00000079999
KLF6	Lipid metabolism	ENSG00000067082
LIPA	Lipid metabolism	ENSG00000107798
LIPE	Lipid metabolism	ENSG00000079435
LPIN1	Lipid metabolism	ENSG00000134324
LYPLAL1	Lipid metabolism	ENSG00000143353
MAP1B	Mutated in liver cancer	ENSG00000131711
MAX	Cancer susceptibility	ENSG00000125952
MBOAT7	Lipid metabolism	ENSG00000125505
MEN1	Cancer susceptibility	ENSG00000133895
MERTK	Liver fibrosis and HCC risk	ENSG00000153208
MET	Mutated in liver cancer	ENSG00000105976
MICA	Liver fibrosis and HCC risk	ENSG00000204520
MLH1	Cancer susceptibility	ENSG00000076242
MLL2	Mutated in liver cancer	ENSG00000167548
MRE11A	Cancer susceptibility	ENSG00000020922
MSH2	Cancer susceptibility	ENSG00000095002
MSH6	Cancer susceptibility	ENSG00000116062
MTHFR	Liver fibrosis and HCC risk	ENSG00000177000
MUTYH	Cancer susceptibility	ENSG00000138823
MYC	Mutated in liver cancer	ENSG00000132781
NAV3	Mutated in liver cancer	ENSG00000136997
NBN	Cancer susceptibility	ENSG00000067798
NF1	Cancer susceptibility	ENSG00000104320
NF2	Cancer susceptibility	ENSG00000196712
NFE2L2	Mutated in liver cancer	ENSG00000186575
NHP2	Telomeres/DKC	ENSG00000116044
NOTCH1	Cancer susceptibility	ENSG00000145912
NP10	Telomeres/DKC	ENSG00000148400
PALB2	Cancer susceptibility	ENSG00000145912
PAX5	Cancer susceptibility	ENSG00000083093
PCSK7	Liver fibrosis and HCC risk	ENSG00000196092
PEG3	Mutated in liver cancer	ENSG00000160613
PHOX2B	Cancer susceptibility	ENSG00000198300
PKHD1	Other genetic liver diseases	ENSG00000109132
PLIN1	Lipid metabolism	ENSG00000170927
PMS2	Cancer susceptibility	ENSG00000166819
PNPLA2	Lipid metabolism	ENSG00000122512
PNPLA3	Lipid metabolism	ENSG00000177666
POT1	Telomeres/DKC	ENSG00000100344
PRKAR1A	Cancer susceptibility	ENSG00000128513
PTCH1	Cancer susceptibility	ENSG00000108946
PTEN	Cancer susceptibility	ENSG00000185920
PTEN	Mutated in liver cancer	ENSG00000171862
PTPN3	Mutated in liver cancer	ENSG00000171862
PTPRB	Mutated in liver cancer	ENSG00000070159
RAD50	Cancer susceptibility	ENSG00000127329
RAD51B	Cancer susceptibility	ENSG00000113522
RAD51C	Cancer susceptibility	ENSG00000182185
RAD51D	Cancer susceptibility	ENSG00000108384
RB1	Cancer susceptibility	ENSG00000185379
RECQL4	Cancer susceptibility	ENSG00000139687
RET	Cancer susceptibility	ENSG00000160957
RPL22	Mutated in liver cancer	ENSG00000165731
RPS6KA3	Mutated in liver cancer	ENSG00000116251
RTEL1	Telomeres/DKC	ENSG00000177189
RUNX1	Cancer susceptibility	ENSG00000258366
SDHA	Cancer susceptibility	ENSG00000159216
SDHAF2	Cancer susceptibility	ENSG00000073578
SDHB	Cancer susceptibility	ENSG00000167985
SDHC	Cancer susceptibility	ENSG00000117118
SDHD	Cancer susceptibility	ENSG00000143252
SERPINA1	Other genetic liver diseases	ENSG00000204370
SH2B3	Cancer susceptibility	ENSG00000197249
SLC25A13	Other genetic liver diseases	ENSG00000111252
SMAD4	Cancer susceptibility	ENSG00000004864
SMARCA4	Cancer susceptibility	ENSG00000141646
SMARCB1	Cancer susceptibility	ENSG00000127616
SQSTM1	Lipid metabolism	ENSG00000099956
STK11	Cancer susceptibility	ENSG00000118046
SUFU	Cancer susceptibility	ENSG00000107882
SYNE2	Mutated in liver cancer	ENSG00000054654
TERC	Telomeres/DKC	ENSG00000270141
TERF2	Telomeres/DKC	ENSG00000132604
TERF2IP	Telomeres/DKC	ENSG00000166848
TERT	Telomeres/DKC	ENSG00000164362
TF	Iron metabolism	ENSG00000091513
TFR2	Iron metabolism	ENSG00000106327
TINF2	Telomeres/DKC	ENSG00000092330
TM6SF2	Lipid metabolism	ENSG00000213996
TMC4	Lipid metabolism	ENSG00000167608
TMEM127	Cancer susceptibility	ENSG00000135956
TP53	Cancer susceptibility	ENSG00000141510
TRIB1	Lipid metabolism	ENSG00000173334
TSC1	Cancer susceptibility	ENSG00000165699
TSC2	Cancer susceptibility	ENSG00000103197
VEGFA	Mutated in liver cancer	ENSG00000112715
VHL	Cancer susceptibility	ENSG00000134086
WRAP53	Telomeres/DKC	ENSG00000141499
WRN	Cancer susceptibility	ENSG00000165392
WT1	Cancer susceptibility	ENSG00000184937
XPA	Cancer susceptibility	ENSG00000136936
XPC	Cancer susceptibility	ENSG00000154767
XRCC1	Cancer susceptibility	ENSG00000073050
XRCC2	Cancer susceptibility	ENSG00000196584
XRCC3	Cancer susceptibility	ENSG00000126215

## Sheet: Pathogenic
avsnp147	SYMBOL	Protein_position	Amino_acids	1000g2014oct_eur	ExAC_NFE	CLINSIG	CLNDBN	Genotype_H	Genotype_H_val	Genotype_C	Genotype_D	Genotype_KG	MAF_HCC_DISC	MAF_HCC_VAL	MAF_HCC_ALL	MAF_CIRRHOSIS	MAF_DONORS	MAF_1000G_NFE	MAF_CT_GROUP	H_vs_cnts_p	H_vs_cnts_OR	H_vs_cnts_CI_1	H_vs_cnts_CI_2	Hval_vs_cnts_p	Hval_vs_cnts_OR	Hval_vs_cnts_CI_1	Hval_vs_cnts_CI_2	Hall_vs_cnts_p	Hall_vs_cnts_OR	Hall_vs_cnts_CI_1	Hall_vs_cnts_CI_2
rs104893941	SQSTM1	392	P/L	0.005	0.0013	other|Pathogenic	Paget_disease_of_bone,_familial|Frontotemporal_dementia_and/or_amyotrophic_lateral_sclerosis_3	0	0	0	1	5	0	0	0	0	0.01	0.00618812	0.00584795	1	0	0	6.07716	1	0	0	6.25225	0.350186	0	0	3.06937
rs104894097	CDKN2A	24	R/Q	NA	NA	other|Pathogenic	Melanoma,_cutaneous_malignant,_2,_susceptibility_to|Hereditary_cancer-predisposing_syndrome	1	0	0	0	0	0.00694444	0.00714286	0.00352113	0	0	0	0	0.123077	Inf	0.182692	Inf	1	0	0	Inf	0.216794	Inf	0.0926326	Inf
rs113993959	CFTR	542	G/*	NA	0.0004	Pathogenic|Pathogenic|Pathogenic	Cystic_fibrosis|not_provided|Hereditary_pancreatitis	1	0	0	0	0	0.00694444	0.00714286	0.00352113	0	0	0	0	0.123077	Inf	0.182692	Inf	1	0	0	Inf	0.216794	Inf	0.0926326	Inf
rs113993960	CFTR	507-508	IF/I	0.0089	0.0106	Pathogenic|other|Pathogenic|Pathogenic	Cystic_fibrosis|Bronchiectasis_with_or_without_elevated_sweat_chloride_1,_modifier_of|not_provided|Hereditary_pancreatitis	1	4	2	1	9	0.00694444	0.00714286	0.0176056	0.0169492	0.01	0.0111386	0.0116959	1	0.591128	0.0137316	4.05121	0.11499	2.48253	0.575415	8.3417	0.388453	1.5138	0.414257	4.66481
rs115545701	CFTR	74	R/W	0.001	0.0003	Likely_pathogenic|Likely_pathogenic|Likely_pathogenic	Cystic_fibrosis|Congenital_bilateral_absence_of_the_vas_deferens|Hereditary_pancreatitis	0	0	0	0	1	0	0	0	0	0	0.00123762	0.000974659	1	0	0	276.678	1	0	0	284.548	1	0	0	140.587
rs11555096	FAH	341	R/W	0.0189	0.0229	Pathogenic|Pathogenic|not_provided	Fumarylacetoacetase_pseudodeficiency|Tyrosinemia_type_I|not_provided	6	1	0	1	11	0.0416667	0.0428571	0.0246479	0	0.01	0.0136139	0.0116959	0.0164776	3.66774	1.11087	10.7633	1	0.60813	0.0141238	4.16919	0.154404	2.13394	0.704765	5.94429
rs121434567	EGF	1070	P/L	NA	4.495e-05	Pathogenic	Hypomagnesemia_4,_renal	0	0	1	0	0	0	0	0	0.00847458	0	0	0.000974659	1	0	0	276.678	1	0	0	284.548	1	0	0	140.587
rs121907998	ATP7B	645	M/R	0.001	0.0004	Pathogenic	Wilson's_disease	0	0	0	0	1	0	0	0	0	0	0.00123762	0.000974659	1	0	0	276.678	1	0	0	284.548	1	0	0	140.587
rs121908803	CFTR	205	P/S	NA	NA	Pathogenic	Cystic_fibrosis	0	0	1	0	0	0	0	0	0.00847458	0	0	0.000974659	1	0	0	276.678	1	0	0	284.548	1	0	0	140.587
rs121918390	APOB	2522	R/*	NA	2.999e-05	Pathogenic	Hypobetalipoproteinemia,_familial,_associated_with_apob32	1	0	0	0	0	0.00694444	0.00714286	0.00352113	0	0	0	0	0.123077	Inf	0.182692	Inf	1	0	0	Inf	0.216794	Inf	0.0926326	Inf
rs121918677	TF	671	G/E	0.007	0.0037	Pathogenic	Transferrin_variant_b2	0	1	0	0	7	0	0	0.00352113	0	0	0.00866337	0.00682261	1	0	0	4.96278	1	1.04725	0.0230732	8.25032	1	0.514615	0.0113773	4.03221
rs121965088	XPC	579	R/*	0.001	1.498e-05	Pathogenic	Xeroderma_pigmentosum,_group_C	0	0	0	0	1	0	0	0	0	0	0.00123762	0.000974659	1	0	0	276.678	1	0	0	284.548	1	0	0	140.587
rs137853242	HNF1A	583	R/Q	0.002	0.0009	Pathogenic	Maturity-onset_diabetes_of_the_young,_type_3	1	0	0	1	2	0.00694444	0.00714286	0.00352113	0	0.01	0.00247525	0.00292398	0.409074	2.38221	0.0451114	29.9191	1	0	0	17.8113	1	1.20478	0.0228726	15.068
rs137853247	HNF1A	31	G/D	0.001	0.001	Pathogenic|Pathogenic|Pathogenic	Maturity-onset_diabetes_of_the_young,_type_3|Clear_cell_carcinoma_of_kidney|Chromophobe_renal_cell_carcinoma	0	1	0	0	1	0	0	0.00352113	0	0	0.00123762	0.000974659	1	0	0	276.678	0.225811	7.35264	0.0932751	576.491	0.386718	3.61693	0.0459796	283.917
rs139633388	CP	895	G/A	0.002	0.0022	Pathogenic|Pathogenic	Deficiency_of_ferroxidase|Hemosiderosis,_systemic,_due_to_aceruloplasminemia	2	0	1	0	1	0.0138889	0.0142857	0.00704225	0.00847458	0	0.00123762	0.00194932	0.076354	7.18902	0.517416	99.9206	1	0	0	39.1142	0.206897	3.62618	0.261804	50.2226
rs142777869	TINF2	245	S/Y	0.001	0.0007	Pathogenic	Dyskeratosis_congenita_autosomal_dominant	0	0	0	1	1	0	0	0	0	0.01	0.00123762	0.00194932	1	0	0	38.0254	1	0	0	39.1142	1	0	0	19.2538
rs143321486	G6PC	315	P/A	0.001	0.0003	Likely_pathogenic	not_provided	0	0	0	0	1	0	0	0	0	0	0.00123762	0.000974659	1	0	0	276.678	1	0	0	284.548	1	0	0	140.587
rs144984628	RPS6KA3	723	R/H	0.003	0.0016	Likely_pathogenic	Mental_retardation,_X-linked_19	1	0	0	0	0	0.011236	0	0.00571429	0	0	0	0	0.105701	Inf	0.21694	Inf	1	0	0	Inf	0.188578	Inf	0.11033	Inf
rs145138923	ASL	12	R/Q	0.001	0.0018	Pathogenic|Pathogenic	not_provided|Argininosuccinate_lyase_deficiency	0	0	1	0	1	0	0	0	0.00847458	0	0.00123762	0.00194932	1	0	0	38.0254	1	0	0	39.1142	1	0	0	19.2538
rs147810437	SQSTM1	117	A/V	0.004	0.0021	Pathogenic	Frontotemporal_dementia_and/or_amyotrophic_lateral_sclerosis_3	0	0	1	0	0	0	0	0	0.00847458	0	0	0.000974659	1	0	0	276.678	1	0	0	284.548	1	0	0	140.587
rs1800111	CFTR	997	L/F	0.004	0.0028	other|other|not_provided|Pathogenic|Pathogenic	Pancreatitis,_idiopathic,_susceptibility_to|Hypertrypsinemia,_neonatal,_susceptibility_to|Cystic_fibrosis|not_provided|Hereditary_pancreatitis	0	0	1	0	4	0	0	0	0.00847458	0	0.0049505	0.00487329	1	0	0	7.80974	1	0	0	8.03457	0.591401	0	0	3.94558
rs1800546	ALDOB	150	A/P	0.0089	0.0043	Pathogenic	Hereditary_fructosuria	0	1	1	0	8	0	0	0.00352113	0.00847458	0	0.00990099	0.00877193	0.61129	0	0	3.62011	1	0.813096	0.0184165	5.94547	0.699491	0.399495	0.00908178	2.90402
rs1801175	G6PC	83	R/C	NA	0.0009	Pathogenic|Pathogenic	Glycogen_storage_disease_type_1A|Glucose-6-phosphate_transport_defect	0	0	1	0	0	0	0	0	0.00847458	0	0	0.000974659	1	0	0	276.678	1	0	0	284.548	1	0	0	140.587
rs181250704	ATP7B	1379	P/S	0.002	0.0016	Likely_pathogenic	Wilson's_disease	0	0	0	0	2	0	0	0	0	0	0.00247525	0.00194932	1	0	0	38.0254	1	0	0	39.1142	1	0	0	19.2538
rs186045772	CFTR	1074	F/L	0.001	1.509e-05	Likely_pathogenic	Cystic_fibrosis	0	0	0	0	1	0	0	0	0	0	0.00123762	0.000974659	1	0	0	276.678	1	0	0	284.548	1	0	0	140.587
rs191312027	ATP7B	869	G/R	0.002	0.0011	Pathogenic	Wilson's_disease	0	0	0	0	2	0	0	0	0	0	0.00247525	0.00194932	1	0	0	38.0254	1	0	0	39.1142	1	0	0	19.2538
rs192044702	GBE1	NA	NA	0.001	0.002	Pathogenic	Glycogen_storage_disease,_type_IV	0	0	0	0	1	0	0	0	0	0	0.00123762	0.000974659	1	0	0	276.678	1	0	0	284.548	1	0	0	140.587
rs199422301	TERT	811	R/C	NA	NA	Pathogenic|Pathogenic	Dyskeratosis_congenita,_autosomal_recessive,_4|Dyskeratosis_congenita_autosomal_recessive_1	0	1	0	0	0	0	0	0.00352113	0	0	0	0	1	0	0	Inf	0.120069	Inf	0.187912	Inf	0.216794	Inf	0.0926326	Inf
rs199774535	DMD	1788	S/L	0.001	NA	Pathogenic|Pathogenic|Pathogenic	Becker_muscular_dystrophy|Duchenne_muscular_dystrophy|Dilated_cardiomyopathy_3B	0	0	0	0	1	0	0	0	0	0	0.00165017	0.00132802	1	0	0	328.279	1	0	0	339.67	1	0	0	167.375
rs199938613	ASL	146	R/W	0.001	1.538e-05	Pathogenic	not_provided	0	0	0	0	1	0	0	0	0	0	0.00123762	0.000974659	1	0	0	276.678	1	0	0	284.548	1	0	0	140.587
rs200100285	MTHFR	225	I/V	0.001	0.0001	Pathogenic	Homocysteinemia_due_to_MTHFR_deficiency	0	0	0	0	1	0	0	0	0	0	0.00123762	0.000974659	1	0	0	276.678	1	0	0	284.548	1	0	0	140.587
rs201286421	SDHC	15	R/*	NA	0	Pathogenic|Pathogenic	Paragangliomas_3|Hereditary_cancer-predisposing_syndrome	1	0	0	0	0	0.00694444	0.00714286	0.00352113	0	0	0	0	0.123077	Inf	0.182692	Inf	1	0	0	Inf	0.216794	Inf	0.0926326	Inf
rs28929474	SERPINA1	366	E/K	0.0169	0.0183	other|other|other|Pathogenic|Pathogenic	PI_Z|PI_Z(AUGSBURG)|PI_Z(TUN)|Alpha-1-antitrypsin_deficiency|FRAXE	2	3	0	0	12	0.0138889	0.0142857	0.0176056	0	0	0.0148515	0.0116959	0.686987	1.18994	0.128048	5.42813	0.41013	1.84911	0.330771	6.97188	0.388453	1.5138	0.414257	4.66481
rs28934576	TP53	273	R/H	0.001	4.746e-05	Pathogenic|Pathogenic|Pathogenic	Li-Fraumeni_syndrome_1|Thyroid_cancer,_anaplastic|Hereditary_cancer-predisposing_syndrome	0	0	0	0	1	0	0	0	0	0	0.00123762	0.000974659	1	0	0	276.678	1	0	0	284.548	1	0	0	140.587
rs34094720	TERT	412	H/Y	0.003	0.0153	Pathogenic|Pathogenic|Pathogenic	PULMONARY_FIBROSIS_AND/OR_BONE_MARROW_FAILURE,_TELOMERE-RELATED,_1|Aplastic_anemia|Dyskeratosis_congenita,_autosomal_recessive,_4	1	1	0	0	2	0.00694444	0.00714286	0.00704225	0	0	0.00247525	0.00194932	0.325894	3.57478	0.0602705	69.1836	0.318927	3.67707	0.0619926	71.2028	0.206897	3.62618	0.261804	50.2226
rs34612342	MUTYH	176	Y/C	NA	0.0025	Pathogenic|Pathogenic|Pathogenic|Pathogenic|not_provided|Pathogenic	MYH-associated_polyposis|Endometrial_carcinoma|not_provided|Hereditary_cancer-predisposing_syndrome|not_specified|Carcinoma_of_colon	0	0	0	1	0	0	0	0	0	0.01	0	0.000974659	1	0	0	276.678	1	0	0	284.548	1	0	0	140.587
rs35719940	TERT	1062	A/T	0.0219	0.0211	other|Pathogenic|not_provided	Leukemia,_acute_myeloid,_susceptibility_to|Aplastic_anemia|not_specified	2	5	1	1	19	0.0138889	0.0142857	0.0246479	0.00847458	0.01	0.0235149	0.0204678	1	0.674242	0.0758517	2.8069	0.22778	1.77142	0.513326	4.9344	0.645379	1.20921	0.429684	2.99127
rs36053993	MUTYH	393	G/D	0.0089	0.004	Pathogenic|Pathogenic|Pathogenic|Pathogenic|not_provided|Pathogenic	MYH-associated_polyposis|Endometrial_carcinoma|not_provided|Hereditary_cancer-predisposing_syndrome|not_specified|Carcinoma_of_colon	2	0	0	0	9	0.0138889	0.0142857	0.00704225	0	0	0.0111386	0.00877193	0.63478	1.59079	0.165638	7.79597	0.610217	0	0	3.72456	1	0.801548	0.0838173	3.90385
rs36215895	SYNE2	6211	T/M	0.0119	0.0078	Pathogenic|other	Emery-Dreifuss_muscular_dystrophy_5,_autosomal_dominant|not_specified	2	0	0	1	11	0.0138889	0.0142857	0.00704225	0	0.01	0.0136139	0.0116959	0.686987	1.18994	0.128048	5.42813	0.379847	0	0	2.64033	0.746376	0.599505	0.0648	2.71647
rs387906368	CFTR	534	A/E	0.001	3.009e-05	Pathogenic	Cystic_fibrosis	0	0	0	0	1	0	0	0	0	0	0.00123762	0.000974659	1	0	0	276.678	1	0	0	284.548	1	0	0	140.587
rs387906569	APOB	3969	E/X	NA	NA	Pathogenic	Hypobetalipoproteinemia,_familial,_associated_with_apob32	1	0	0	0	0	0.00694444	0.00714286	0.00352113	0	0	0	0	0.123077	Inf	0.182692	Inf	1	0	0	Inf	0.216794	Inf	0.0926326	Inf
rs398124073	DMD	2822	Q/K	0.001	0.0009	Pathogenic	Dilated_cardiomyopathy_3B	0	0	0	0	1	0	0	0	0	0	0.00165017	0.00132802	1	0	0	328.279	1	0	0	339.67	1	0	0	167.375
rs41292782	ATP7B	991	T/M	0.001	0.0021	Likely_pathogenic	Wilson's_disease	2	2	0	0	1	0.0138889	0.0142857	0.0140845	0	0	0.00123762	0.000974659	0.041506	14.3741	0.743895	847.358	0.0395805	14.7888	0.76524	871.75	0.00899953	14.6033	1.43781	718.828
rs529008617	MUTYH	402	P/L	0.001	0.0002	Pathogenic|Pathogenic|Pathogenic	Hereditary_cancer-predisposing_syndrome|Carcinoma_of_colon|MYH-associated_polyposis	0	0	0	0	1	0	0	0	0	0	0.00123762	0.000974659	1	0	0	276.678	1	0	0	284.548	1	0	0	140.587
rs545982789	CHEK2	NA	NA	0.001	0	Likely_pathogenic	Familial_cancer_of_breast	0	0	0	0	1	0	0	0	0	0	0.00123762	0.000974659	1	0	0	276.678	1	0	0	284.548	1	0	0	140.587
rs555607708	CHEK2	410	T/X	0.004	0.0023	Pathogenic|Pathogenic	Hereditary_cancer-predisposing_syndrome|Familial_cancer_of_breast	0	1	0	0	0	0	0	0.00352113	0	0	0	0	1	0	0	Inf	0.120069	Inf	0.187912	Inf	0.216794	Inf	0.0926326	Inf
rs557012154	ATM	268	Q/*	0.001	1.5e-05	Likely_pathogenic	Ataxia-telangiectasia_syndrome	0	0	0	0	1	0	0	0	0	0	0.00123762	0.000974659	1	0	0	276.678	1	0	0	284.548	1	0	0	140.587
rs570278423	SDHB	90	R/Q	0.001	0	Likely_pathogenic	not_provided	0	0	0	0	1	0	0	0	0	0	0.00123762	0.000974659	1	0	0	276.678	1	0	0	284.548	1	0	0	140.587
rs58238559	ABCB4	175	T/A	0.0119	0.0107	Pathogenic	Cholecystitis	2	0	2	1	6	0.0138889	0.0142857	0.00704225	0.0169492	0.01	0.00742574	0.00877193	0.63478	1.59079	0.165638	7.79597	0.610217	0	0	3.72456	1	0.801548	0.0838173	3.90385
rs587781269	CHEK2	95	R/*	NA	0	Pathogenic	Hereditary_cancer-predisposing_syndrome	0	1	0	0	0	0	0	0.00352113	0	0	0	0	1	0	0	Inf	0.120069	Inf	0.187912	Inf	0.216794	Inf	0.0926326	Inf
rs587781363	ATM	2825	Q/*	NA	NA	Pathogenic	Hereditary_cancer-predisposing_syndrome	1	0	0	0	0	0.00694444	0.00714286	0.00352113	0	0	0	0	0.123077	Inf	0.182692	Inf	1	0	0	Inf	0.216794	Inf	0.0926326	Inf
rs60986317	ATP7B	1434	T/M	0.001	0.0018	Likely_pathogenic	Wilson's_disease	1	0	0	1	1	0.00694444	0.00714286	0.00352113	0	0.01	0.00123762	0.00194932	0.325894	3.57478	0.0602705	69.1836	1	0	0	39.1142	0.519877	1.80823	0.0305588	34.8512
rs61761869	SERPINA1	393	P/S	0.001	0.0004	Pathogenic	Alpha-1-antitrypsin_deficiency	0	0	0	0	1	0	0	0	0	0	0.00123762	0.000974659	1	0	0	276.678	1	0	0	284.548	1	0	0	140.587
rs730881295	ATM	NA	NA	NA	1.5e-05	Pathogenic|Pathogenic	Hereditary_cancer-predisposing_syndrome|Ataxia-telangiectasia_syndrome	0	1	0	0	0	0	0	0.00352113	0	0	0	0	1	0	0	Inf	0.120069	Inf	0.187912	Inf	0.216794	Inf	0.0926326	Inf
rs74597325	CFTR	553	R/*	0.001	0.0002	not_provided,Pathogenic	Cystic_fibrosis,Cystic_fibrosis	1	0	0	0	1	0.00694444	0.00714286	0.00352113	0	0	0.00123762	0.000974659	0.231098	7.14606	0.090684	560.45	1	0	0	284.548	0.386718	3.61693	0.0459796	283.917
rs747851434	FANCA	1186-1187	-/X	NA	3.318e-05	Pathogenic	Fanconi_anemia,_complementation_group_A	1	0	0	0	0	0.00694444	0.00714286	0.00352113	0	0	0	0	0.123077	Inf	0.182692	Inf	1	0	0	Inf	0.216794	Inf	0.0926326	Inf
rs759217526	FANCL	372	T/NYX	NA	0.0035	Pathogenic	Fanconi_anemia,_complementation_group_L	0	2	0	0	0	0	0	0.00704225	0	0	0	0	1	0	0	Inf	0.0143258	Inf	1.38154	Inf	0.0468699	Inf	0.6796	Inf
rs75961395	CFTR	85	G/E	NA	0.0001	Pathogenic,not_provided	Cystic_fibrosis,Cystic_fibrosis	1	0	0	0	0	0.00694444	0.00714286	0.00352113	0	0	0	0	0.123077	Inf	0.182692	Inf	1	0	0	Inf	0.216794	Inf	0.0926326	Inf
rs76151636	ATP7B	1069	H/Q	0.001	0.0016	Pathogenic|Pathogenic	Wilson's_disease|not_provided	0	0	0	0	1	0	0	0	0	0	0.00123762	0.000974659	1	0	0	276.678	1	0	0	284.548	1	0	0	140.587
rs76713772	CFTR	NA	NA	0.001	0.0002	Pathogenic	Cystic_fibrosis	0	0	0	0	1	0	0	0	0	0	0.00123762	0.000974659	1	0	0	276.678	1	0	0	284.548	1	0	0	140.587
rs76917243	ALDOB	175	A/D	0.001	0.0005	Pathogenic	Hereditary_fructosuria	0	0	0	0	1	0	0	0	0	0	0.00123762	0.000974659	1	0	0	276.678	1	0	0	284.548	1	0	0	140.587
rs78340951	ALDOB	335	N/K	NA	0.0002	Pathogenic	Hereditary_fructosuria	0	0	0	1	0	0	0	0	0	0.01	0	0.000974659	1	0	0	276.678	1	0	0	284.548	1	0	0	140.587
rs79850223	CFTR	1158	R/*	NA	4.54e-05	Pathogenic	Cystic_fibrosis	1	0	0	0	0	0.00694444	0.00714286	0.00352113	0	0	0	0	0.123077	Inf	0.182692	Inf	1	0	0	Inf	0.216794	Inf	0.0926326	Inf
rs80034486	CFTR	1303	N/K	0.001	0.0002	Pathogenic	Cystic_fibrosis	0	0	0	0	1	0	0	0	0	0	0.00123762	0.000974659	1	0	0	276.678	1	0	0	284.548	1	0	0	140.587
rs80338671	GBE1	329	Y/C	NA	0.0006	Pathogenic|Pathogenic|Pathogenic	GLYCOGEN_STORAGE_DISEASE_IV,_NONPROGRESSIVE_HEPATIC|Glycogen_storage_disease,_type_IV|ADULT_POLYGLUCOSAN_BODY_NEUROPATHY	1	0	1	0	0	0.00694444	0.00714286	0.00352113	0.00847458	0	0	0.000974659	0.231098	7.14606	0.090684	560.45	1	0	0	284.548	0.386718	3.61693	0.0459796	283.917
rs80356487	G6PC	347	Q/*	NA	0.0004	Pathogenic|Pathogenic|Pathogenic	Glycogen_storage_disease_type_1A|Glucose-6-phosphate_transport_defect|not_provided	1	0	1	0	0	0.00694444	0.00714286	0.00352113	0.00847458	0	0	0.000974659	0.231098	7.14606	0.090684	560.45	1	0	0	284.548	0.386718	3.61693	0.0459796	283.917
rs80358544	BRCA2	993	W/*	NA	NA	Pathogenic|Pathogenic|Pathogenic|Pathogenic	Breast-ovarian_cancer,_familial_2|Familial_cancer_of_breast|Hereditary_cancer-predisposing_syndrome|Hereditary_breast_and_ovarian_cancer_syndrome	0	0	1	0	0	0	0	0	0.00847458	0	0	0.000974659	1	0	0	276.678	1	0	0	284.548	1	0	0	140.587
rs80359584	BRCA2	2134-2136	NNL/NX	NA	0	Pathogenic|Pathogenic|Pathogenic|Pathogenic	Breast-ovarian_cancer,_familial_2|Hereditary_breast_and_ovarian_cancer_syndrome|Familial_cancer_of_breast|Hereditary_cancer-predisposing_syndrome	0	0	0	1	0	0	0	0	0	0.01	0	0.000974659	1	0	0	276.678	1	0	0	284.548	1	0	0	140.587

## Sheet: Rare_likely_path_enriched_genes
CHROM	POS	REF	ALT	Protein_position	Amino_acids	SYMBOL	avsnp147	1000g2014oct_eur	ExAC_NFE	CADD_phred	Genotype_H	Genotype_H_val	Genotype_C	Genotype_D	Genotype_KG	MAF_HCC_DISC	MAF_HCC_VAL	MAF_HCC_ALL	MAF_advanced fibrosis	MAF_Healthy	MAF_1000G_NFE	MAF_CT_GROUP
2	21225985	C	G	4103	K/N	APOB	rs574791609	0.001	NA	23.2	0	0	0	0	1	0	0	0	0	0	0.00123762	0.000974659
2	21226146	C	T	4050	E/K	APOB	rs201448956	0.001	NA	13.48	0	0	0	0	1	0	0	0	0	0	0.00123762	0.000974659
2	21227322	TC	T	3969	E/X	APOB	rs387906569	NA	NA	NA	1	0	0	0	0	0.00694444	0.00714286	0.00352113	0	0	0	0
2	21229152	C	T	3530	V/M	APOB	rs200184366	0.001	1.5e-05	16.42	0	0	0	0	1	0	0	0	0	0	0.00123762	0.000974659
2	21229698	T	C	3348	I/V	APOB	rs757662434	NA	1.5e-05	23	0	1	0	0	0	0	0	0.00352113	0	0	0	0
2	21229860	A	G	3294	S/P	APOB	rs12720855	0.001	0.0002	23.6	0	0	0	0	1	0	0	0	0	0	0.00123762	0.000974659
2	21230217	C	G	3175	A/P	APOB	rs200584734	0.001	3e-05	20.8	0	0	0	0	1	0	0	0	0	0	0.00123762	0.000974659
2	21230249	G	A	3164	T/M	APOB	rs143269114	NA	0.0001	27.8	1	0	0	0	0	0.00694444	0.00714286	0.00352113	0	0	0	0
2	21230523	T	C	3073	N/D	APOB	rs138529007	0.001	0	13.21	0	0	0	0	1	0	0	0	0	0	0.00123762	0.000974659
2	21230600	G	C	3047	T/R	APOB	rs61742323	0.001	1.5e-05	12.07	0	0	0	0	1	0	0	0	0	0	0.00123762	0.000974659
2	21230858	T	C	2961	N/S	APOB	rs142756262	0.001	NA	17.76	0	0	0	0	1	0	0	0	0	0	0.00123762	0.000974659
2	21230874	A	G	2956	S/P	APOB	rs751122153	NA	3e-05	15.17	1	0	0	0	0	0.00694444	0.00714286	0.00352113	0	0	0	0
2	21231143	G	A	2866	T/I	APOB	NA	NA	NA	16.29	1	0	0	0	0	0.00694444	0.00714286	0.00352113	0	0	0	0
2	21231335	T	A	2802	E/V	APOB	NA	NA	NA	25.6	0	0	0	1	0	0	0	0	0	0.01	0	0.000974659
2	21231489	C	A	2751	E/*	APOB	rs201985284	0.001	NA	35	0	0	0	0	1	0	0	0	0	0	0.00123762	0.000974659
2	21231801	T	G	2647	T/P	APOB	rs748143305	NA	4.5e-05	23.9	1	0	0	0	0	0.00694444	0.00714286	0.00352113	0	0	0	0
2	21232170	A	G	2524	Y/H	APOB	NA	NA	NA	20.6	0	0	1	0	0	0	0	0	0.00847458	0	0	0.000974659
2	21232176	G	A	2522	R/*	APOB	rs121918390	NA	3e-05	37	1	0	0	0	0	0.00694444	0.00714286	0.00352113	0	0	0	0
2	21232373	G	T	2456	A/D	APOB	rs12713675	0.001	0.0002	12.2	0	0	0	0	1	0	0	0	0	0	0.00123762	0.000974659
2	21232590	C	A	2384	V/F	APOB	rs554648284	0.001	1.53e-05	23.5	0	0	0	0	1	0	0	0	0	0	0.00123762	0.000974659
2	21234006	T	A	1912	N/Y	APOB	rs186480094	0.001	4.5e-05	23.3	0	0	0	0	1	0	0	0	0	0	0.00123762	0.000974659
2	21234180	C	T	1854	D/N	APOB	rs138005301	NA	5.99e-05	20.7	0	1	0	0	0	0	0	0.00352113	0	0	0	0
2	21234589	C	T	1717	M/I	APOB	rs148451559	0.001	NA	14.56	0	0	0	0	1	0	0	0	0	0	0.00123762	0.000974659
2	21235169	G	A	1524	S/F	APOB	NA	NA	NA	27.5	0	0	1	0	0	0	0	0	0.00847458	0	0	0.000974659
2	21235263	A	G	1493	S/P	APOB	rs140246447	0.001	1.5e-05	22.9	0	0	0	0	1	0	0	0	0	0	0.00123762	0.000974659
2	21235422	C	T	1440	V/I	APOB	rs530601244	0.001	1.5e-05	23.1	0	0	0	0	1	0	0	0	0	0	0.00123762	0.000974659
2	21237422	T	C	1247	Y/C	APOB	rs61741164	0.001	0.0002	23.7	0	0	1	0	1	0	0	0	0.00847458	0	0.00123762	0.00194932
2	21238007	G	T	1212	L/M	APOB	rs61736761	0.001	0.0004	17.61	0	0	0	0	1	0	0	0	0	0	0.00123762	0.000974659
2	21238260	T	C	1164	R/G	APOB	rs149660265	NA	8.99e-05	26.6	1	0	0	0	0	0.00694444	0.00714286	0.00352113	0	0	0	0
2	21239423	C	T	1074	G/R	APOB	rs72653074	0.001	4.5e-05	26.8	0	0	0	0	1	0	0	0	0	0	0.00123762	0.000974659
2	21242613	G	A	994	P/L	APOB	rs41288783	0.005	0.0006	29.9	0	0	0	0	5	0	0	0	0	0	0.00618812	0.00487329
2	21246396	C	T	NA	NA	APOB	rs775345377	NA	1.5e-05	24.3	1	0	0	0	0	0.00694444	0.00714286	0.00352113	0	0	0	0
2	21247983	C	T	753	G/E	APOB	rs148502464	NA	0.0002	23.8	1	0	0	0	0	0.00694444	0.00714286	0.00352113	0	0	0	0
2	21249682	G	T	741	T/N	APOB	rs12714192	0.001	0.0003	22.8	0	0	0	0	1	0	0	0	0	0	0.00123762	0.000974659
2	21249734	C	A	724	G/C	APOB	rs143425834	0.001	0.0001	34	0	0	0	0	1	0	0	0	0	0	0.00123762	0.000974659
2	21250836	G	T	644	S/Y	APOB	rs147173587	0.001	NA	23.8	0	0	0	0	1	0	0	0	0	0	0.00123762	0.000974659
2	21255299	G	A	427	R/*	APOB	NA	NA	NA	37	1	0	0	0	0	0.00694444	0.00714286	0.00352113	0	0	0	0
2	21255355	A	G	408	I/T	APOB	rs12714225	0.001	1.5e-05	15.65	0	0	0	0	1	0	0	0	0	0	0.00123762	0.000974659
2	21256241	C	A	352	V/F	APOB	NA	NA	NA	27.8	1	0	0	0	0	0.00694444	0.00714286	0.00352113	0	0	0	0
2	21260009	C	T	219	R/H	APOB	rs201606169	0.001	0.0001	15.44	0	0	0	0	1	0	0	0	0	0	0.00123762	0.000974659
2	21260835	A	G	178	F/L	APOB	rs190134103	0.001	1.5e-05	15.33	0	0	0	0	1	0	0	0	0	0	0.00123762	0.000974659
2	21260934	G	A	145	P/S	APOB	rs6752026	0.001	0.0004	25.3	0	0	0	0	1	0	0	0	0	0	0.00123762	0.000974659
2	21263921	A	G	91	I/T	APOB	rs148503464	0.001	3.16e-05	23.5	0	0	0	0	1	0	0	0	0	0	0.00123762	0.000974659
19	54678064	T	C	365	S/G	MBOAT7	NA	NA	NA	25.6	0	1	0	0	0	0	0	0.00352113	0	0	0	0
19	54684659	C	T	229	A/T	MBOAT7	rs147943964	NA	0.0005	21.5	0	1	0	0	0	0	0	0.00352113	0	0	0	0
19	54692343	G	A	7	T/M	MBOAT7	rs562003643	0.001	0.0001	27.5	0	0	0	0	1	0	0	0	0	0	0.00123762	0.000974659
22	30054191	A	G	205	M/V	NF2	rs141629512	NA	0.0001	25.6	0	1	0	0	0	0	0	0.00352113	0	0	0	0
22	30064348	T	A	304	H/Q	NF2	rs200272173	0.001	NA	25.4	0	0	0	0	1	0	0	0	0	0	0.00123762	0.000974659
22	30064349	G	C	305	D/H	NF2	NA	NA	NA	29.4	0	0	1	0	0	0	0	0	0.00847458	0	0	0.000974659
22	30069262	G	A	376	R/Q	NF2	NA	NA	NA	26.9	0	2	0	0	0	0	0	0.00704225	0	0	0	0
22	30074278	A	G	514	M/V	NF2	rs201527155	0.001	0.0002	17.18	0	0	0	0	1	0	0	0	0	0	0.00123762	0.000974659
22	30077492	G	A	547	E/K	NF2	rs199669486	NA	0.0003	29	0	0	0	1	0	0	0	0	0	0.01	0	0.000974659
13	48878107	C	T	20	P/L	RB1	rs587778637	NA	NA	22.5	1	0	0	1	0	0.00694444	0.00714286	0.00352113	0	0.01	0	0.000974659
13	48916837	A	G	123	N/D	RB1	rs149800437	NA	0.0001	19.5	1	1	0	0	0	0.00694444	0.00714286	0.00704225	0	0	0	0
13	48919246	A	T	137	E/D	RB1	rs3092902	NA	0.0007	22.7	0	1	0	0	0	0	0	0.00352113	0	0	0	0
13	48939097	G	A	310	G/E	RB1	rs200844292	NA	0.0008	18.57	0	0	1	0	0	0	0	0	0.00847458	0	0	0.000974659
13	48954326	C	T	483	H/Y	RB1	NA	NA	NA	29.1	0	0	0	1	0	0	0	0	0	0.01	0	0.000974659
13	48954327	A	T	483	H/L	RB1	NA	NA	NA	29.4	0	0	0	1	0	0	0	0	0	0.01	0	0.000974659
13	48954329	A	T	484	M/L	RB1	NA	NA	NA	17.43	0	0	0	1	0	0	0	0	0	0.01	0	0.000974659
13	48954331	G	T	484	M/I	RB1	NA	NA	NA	17.64	0	0	0	1	0	0	0	0	0	0.01	0	0.000974659
13	48954333	C	T	485	S/F	RB1	NA	NA	NA	32	0	0	0	1	0	0	0	0	0	0.01	0	0.000974659
13	48954366	C	G	496	A/G	RB1	rs560971404	0.001	2e-05	24.8	0	0	0	0	1	0	0	0	0	0	0.00123762	0.000974659
13	48955539	G	A	552	R/Q	RB1	rs146236493	0.001	NA	25.1	0	0	0	0	1	0	0	0	0	0	0.00123762	0.000974659
13	49033866	G	A	668	R/H	RB1	rs551747882	0.001	5.99e-05	22.1	0	0	0	0	1	0	0	0	0	0	0.00123762	0.000974659
13	49039212	C	G	764	L/V	RB1	rs138637932	NA	1.5e-05	23.6	0	2	0	0	0	0	0	0.00704225	0	0	0	0
13	49039407	C	T	798	R/W	RB1	rs187912365	0.001	9e-05	34	1	0	0	0	1	0.00694444	0.00714286	0.00352113	0	0	0.00123762	0.000974659
13	49050942	C	T	876	R/C	RB1	rs143105337	0.001	7.49e-05	35	0	0	0	0	1	0	0	0	0	0	0.00123762	0.000974659
20	62292768	G	A	74	E/K	RTEL1	rs140042227	0.001	0.0001	22.6	0	0	0	0	1	0	0	0	0	0	0.00123762	0.000974659
20	62293235	G	A	112	A/T	RTEL1	rs151214675	0.001	0.0003	28.3	0	0	0	0	1	0	0	0	0	0	0.00123762	0.000974659
20	62311224	G	A	378	E/K	RTEL1	rs200050803	0.001	NA	15.56	0	0	0	0	1	0	0	0	0	0	0.00123762	0.000974659
20	62311231	A	G	380	Q/R	RTEL1	NA	NA	NA	23.6	1	0	0	0	0	0.00694444	0.00714286	0.00352113	0	0	0	0
20	62312070	C	G	421	Q/E	RTEL1	rs150285674	0.002	0.0006	24.2	0	0	0	0	2	0	0	0	0	0	0.00247525	0.00194932
20	62317178	C	T	458	T/M	RTEL1	rs77086616	NA	0.0004	16.25	0	1	1	0	0	0	0	0.00352113	0.00847458	0	0	0.000974659
20	62319327	G	A	531	D/N	RTEL1	rs778782744	NA	0	21.1	1	0	0	0	0	0.00694444	0.00714286	0.00352113	0	0	0	0
20	62319884	C	T	600	R/C	RTEL1	rs753210449	NA	1.81e-05	21.8	0	1	0	0	0	0	0	0.00352113	0	0	0	0
20	62321687	G	A	793	R/H	RTEL1	rs369014080	NA	0.0001	13.97	1	0	0	0	0	0.00694444	0.00714286	0.00352113	0	0	0	0
20	62324315	C	A	961	P/H	RTEL1	NA	NA	NA	23.1	1	0	0	0	0	0.00694444	0.00714286	0.00352113	0	0	0	0
20	62324328	G	C	965	E/D	RTEL1	rs61736614	0.001	0.0003	22.1	0	0	0	0	1	0	0	0	0	0	0.00123762	0.000974659
20	62324609	C	T	1013	R/W	RTEL1	rs139221232	NA	0.0003	18.57	1	0	0	0	0	0.00694444	0.00714286	0.00352113	0	0	0	0
20	62324619	C	T	1016	P/L	RTEL1	rs143967591	0.002	0.0009	10.85	1	0	1	1	1	0.00694444	0.00714286	0.00352113	0.00847458	0.01	0.00123762	0.00292398
20	62325725	G	A	1022	G/E	RTEL1	NA	NA	NA	11.41	1	0	0	0	0	0.00694444	0.00714286	0.00352113	0	0	0	0
20	62326187	G	A	1092	R/H	RTEL1	rs137914057	0.002	0.0004	11.95	0	0	0	0	1	0	0	0	0	0	0.00123762	0.000974659
20	62326707	A	G	1200	K/E	RTEL1	NA	NA	NA	13.59	1	0	0	0	0	0.00694444	0.00714286	0.00352113	0	0	0	0
20	62326771	G	C	1221	G/A	RTEL1	rs138500086	NA	0.0001	11.39	1	0	0	0	0	0.00694444	0.00714286	0.00352113	0	0	0	0
18	48584504	C	T	226	A/V	SMAD4	rs539739051	0.001	4.5e-05	20	0	0	0	0	1	0	0	0	0	0	0.00123762	0.000974659
18	48584614	AGTATGTACATACTTTAAAAAATCTTTTAAATAGTTGAGAAAAAAGTAGGCAGCCTTTATAAAAGCAAATTAACCCATGTGGGCCTTAATTTTTAG	A	NA	NA	SMAD4	NA	NA	0.0002	NA	1	0	0	0	0	0.00694444	0.00714286	0.00352113	0	0	0	0
18	48603021	G	A	441	R/H	SMAD4	NA	NA	NA	25.8	1	0	0	0	0	0.00694444	0.00714286	0.00352113	0	0	0	0
18	48604751	A	G	525	I/V	SMAD4	rs149755320	NA	0.0008	11.91	0	1	0	0	0	0	0	0.00352113	0	0	0	0
5	179250039	G	A	96	R/Q	SQSTM1	rs569811115	0.001	3.03e-05	35	0	0	0	0	1	0	0	0	0	0	0.00123762	0.000974659
5	179251276	G	A	209	R/H	SQSTM1	NA	NA	0	22.8	1	0	0	0	0	0.00694444	0.00714286	0.00352113	0	0	0	0
5	179260612	CAGG	C	332-333	SG/S	SQSTM1	rs778047147	NA	0.0001	NA	1	0	0	0	0	0.00694444	0.00714286	0.00352113	0	0	0	0
5	179260654	T	C	346	V/A	SQSTM1	NA	NA	NA	24.7	1	0	0	0	0	0.00694444	0.00714286	0.00352113	0	0	0	0
19	1207028	G	T	39	R/L	STK11	rs786203250	NA	NA	33	0	1	0	0	0	0	0	0.00352113	0	0	0	0
19	1207037	G	A	42	R/Q	STK11	rs148830698	0.001	NA	22.2	0	0	0	0	1	0	0	0	0	0	0.00123762	0.000974659
19	1223075	G	A	338	V/M	STK11	rs587782302	NA	6.9e-05	15.96	0	1	0	0	0	0	0	0.00352113	0	0	0	0
16	69390836	G	A	490	R/C	TERF2	rs149553172	0.001	1.5e-05	34	0	0	0	0	1	0	0	0	0	0	0.00123762	0.000974659
16	69400728	G	C	399	P/R	TERF2	rs141582330	0.001	3.01e-05	13.77	0	0	0	0	1	0	0	0	0	0	0.00123762	0.000974659
16	69401047	T	C	293	K/E	TERF2	rs749640085	NA	NA	24.3	1	0	0	0	0	0.00694444	0.00714286	0.00352113	0	0	0	0
16	69401052	G	T	291	A/D	TERF2	rs532676471	0.001	1.5e-05	29	0	0	0	0	1	0	0	0	0	0	0.00123762	0.000974659
16	69418541	G	A	141	T/M	TERF2	rs765275003	NA	3e-05	25.2	1	0	0	0	0	0.00694444	0.00714286	0.00352113	0	0	0	0
16	69419640	C	A	37	G/C	TERF2	rs748452006	NA	0	23.5	1	0	0	0	0	0.00694444	0.00714286	0.00352113	0	0	0	0
9	135772117	G	C	1000	C/W	TSC1	rs552217429	0.001	1.56e-05	24.1	0	0	0	0	1	0	0	0	0	0	0.00123762	0.000974659
9	135786868	G	A	334	S/L	TSC1	rs118203481	0.001	0.0001	19.21	1	0	1	0	1	0.00694444	0.00714286	0.00352113	0.00847458	0	0.00123762	0.00194932
9	135786923	G	A	316	R/W	TSC1	rs535868591	0.001	6e-05	27.9	0	0	0	0	1	0	0	0	0	0	0.00123762	0.000974659
9	135786928	G	A	314	T/M	TSC1	rs373454700	NA	3e-05	24.7	0	1	0	0	0	0	0	0.00352113	0	0	0	0
9	135787732	G	A	284	R/C	TSC1	rs140544652	NA	4.5e-05	22.8	0	0	1	0	0	0	0	0	0.00847458	0	0	0.000974659
9	135797337	C	T	178	V/I	TSC1	rs118203395	NA	0.0003	24.1	2	0	0	1	0	0.0138889	0.0142857	0.00704225	0	0.01	0	0.000974659
9	135804171	T	C	30	K/R	TSC1	rs796053452	NA	NA	10.04	0	2	0	0	0	0	0	0.00704225	0	0	0	0
16	2103368	C	T	84	A/V	TSC2	rs35660529	NA	0.0009	17.68	0	0	0	1	0	0	0	0	0	0.01	0	0.000974659
16	2112998	A	G	463	I/V	TSC2	rs45517171	0.001	0.0006	11.43	0	0	0	0	1	0	0	0	0	0	0.00123762	0.000974659
16	2114403	A	G	525	N/S	TSC2	rs45457694	0.001	1.51e-05	11.29	0	0	0	0	1	0	0	0	0	0	0.00123762	0.000974659
16	2121892	C	G	685	P/R	TSC2	NA	NA	NA	26.7	1	0	0	0	0	0.00694444	0.00714286	0.00352113	0	0	0	0
16	2122860	C	T	744	P/L	TSC2	rs774759789	NA	1.52e-05	17.41	1	0	0	0	0	0.00694444	0.00714286	0.00352113	0	0	0	0
16	2127681	G	A	974	A/T	TSC2	rs556778889	0.001	NA	28.5	0	0	0	0	1	0	0	0	0	0	0.00123762	0.000974659
16	2129285	T	C	1047	V/A	TSC2	rs45517284	0.001	0.0003	12.59	0	0	0	0	1	0	0	0	0	0	0.00123762	0.000974659
16	2131767	C	T	1261	A/V	TSC2	NA	NA	NA	20.9	1	0	0	0	0	0.00694444	0.00714286	0.00352113	0	0	0	0
16	2134439	G	T	1406	D/Y	TSC2	rs147719291	NA	NA	15.77	1	0	0	0	0	0.00694444	0.00714286	0.00352113	0	0	0	0
16	2134631	C	T	1470	R/C	TSC2	rs767889030	NA	3.19e-05	29.4	1	0	0	0	0	0.00694444	0.00714286	0.00352113	0	0	0	0
16	2138096	C	T	1706	R/C	TSC2	rs45517391	0.002	0.0003	23.2	0	0	0	1	2	0	0	0	0	0.01	0.00247525	0.00292398
16	2138135	G	A	1719	A/T	TSC2	rs201206500	0.001	3.05e-05	24.5	0	0	0	0	1	0	0	0	0	0	0.00123762	0.000974659
16	2138483	C	T	1766	P/S	TSC2	rs779621136	NA	6.1e-05	14.14	0	0	0	1	0	0	0	0	0	0.01	0	0.000974659
16	2138558	G	A	1791	G/S	TSC2	rs45517421	NA	NA	26.4	1	0	0	0	0	0.00694444	0.00714286	0.00352113	0	0	0	0

## Sheet: Viral non-cirrhotic
SUMMARY
Sample	Pathogenic variants	Genes with rare variants	TM6SF2 rs58542926	MBOAT7 rs641738	PNPLA3 rs738409	GRS	GRS over threshold
HV1	rs58238559_ABCB4		0	0	0	0.0863437	0
HV2		RB1	0	1	2	0.362242	1
HV3		RTEL1	1	1	0	0.357137	1
HV4		APOB	0	0	2	0.332049	1
HV5			0	0	1	0.202208	0
HV6	rs28929474_SERPINA1, rs35719940_TERT		1	1	0	0.301809	1
HV7			0	2	0	0.0872639	0
PATHOGENIC VARIANTS
avsnp147	SYMBOL	Protein position	Amino acids	1000g2014oct eur	ExAC NFE	Genotype HV	Genotype C	Genotype D	Genotype KG	MAF HCC VIRAL	MAF CIRRHOSIS	MAF DONORS	MAF 1000G NFE	MAF CT GROUP	CLINSIG	CLNDBN
rs58238559	ABCB4	175	T/A	0.0119	0.0107	1	2	1	6	0.0714286	0.0169492	0.01	0.00742574	0.00877193	Pathogenic	Cholecystitis
rs28929474	SERPINA1	366	E/K	0.0169	0.0183	1	0	0	12	0.0714286	0	0	0.0148515	0.0116959	other|other|other|Pathogenic|Pathogenic	PI_Z|PI_Z(AUGSBURG)|PI_Z(TUN)|Alpha-1-antitrypsin_deficiency|FRAXE
rs35719940	TERT	1062	A/T	0.0219	0.0211	1	1	1	19	0.0714286	0.00847458	0.01	0.0235149	0.0204678	other|Pathogenic|not_provided	Leukemia,_acute_myeloid,_susceptibility_to|Aplastic_anemia|not_specified
LIKELY PATHOGENIC VARIANTS
SYMBOL	Protein position	Amino acids	avsnp147	1000g2014oct eur	ExAC NFE	Genotype HV	Genotype C	Genotype D	Genotype KG	MAF HCC VIRAL	MAF CIRRHOSIS	MAF DONORS	MAF 1000G NFE	MAF CT GROUP	CADD phred
APOB	4205	P/L	rs375471570		4.534e-05	1	0	0	0	0.0714286	0	0	0	0	23.4
RB1	38	G/D	rs766529534		0	1	0	0	0	0.0714286	0	0	0	0	14.01
RTEL1	194	R/C	rs866785110			1	0	0	0	0.0714286	0	0	0	0	35
